# Supplementary material for: Curcumin Decreases Viability and Inhibits Proliferation of Imatinib-Sensitive and Imatinib-Resistant Chronic Myeloid Leukemia Cell Lines
Source: Metabolites. 2022 Dec 30;13(1):58. doi: 10.3390/metabo13010058 (PMC9863870; doi:10.3390/metabo13010058)
Supplement: Supplementary file 1 [file metabolites-13-00058-s001.zip]

Archive with 1 entries (1 files):
- metabolites-2028571-supplementary.pdf
